# Supplementary material for: Membrane Order Effect on the Photoresponse of an Organic Transducer
Source: Membranes (Basel). 2023 May 22;13(5):538. doi: 10.3390/membranes13050538 (PMC10220526; doi:10.3390/membranes13050538)
Supplement: Supplementary file 1 [file membranes-13-00538-s001.zip]

Archive with 1 entries (1 files):
- membranes-2385975-supplementary.pdf
